# Supplementary material for: Evaluation of the Fruit Quality and Phytochemical Compounds in Peach and Nectarine Cultivars
Source: Plants (Basel). 2023 Apr 12;12(8):1618. doi: 10.3390/plants12081618 (PMC10144225; doi:10.3390/plants12081618)
Supplement: Supplementary file 1 [file plants-12-01618-s001.zip]

Archive with 6 entries (6 files):
- Table S1.xlsx
- Table S2.pdf
- Table S3.pdf
- Table S4.pdf
- Table S5.pdf
- Table S6.pdf
