# Supplementary material for: Evaluation of the Fruit Quality and Phytochemical Compounds in Peach and Nectarine Cultivars
Source: Plants (Basel). 2023 Apr 12;12(8):1618. doi: 10.3390/plants12081618 (PMC10144225; doi:10.3390/plants12081618)
Supplement: Supplementary file 1 [file plants-12-01618-s001.zip › Table S1.xlsx]

## Sheet: Foglio1
Table S1. Peaches and nectarines cultivars used in this study.
Cultivar
Yellow-flesh peaches	Fruit size (g)	Fruit shape	Ground color of skin	Fruit over colour	Color of flesh	Red colour in the flesh	Time of ripening
Elegant Lady	187.7	round	yellow	dark red	yellow	absent	intermediate
Fayette	179.4	round	yellow	light red	light yellow	absent	intermediate/late
Flavorcrest	158.1	round	greenish-yellow	medium red	yellow	weak	intermediate/early
Glohaven	177.6	round	greenish-yellow	medium red	yellow	around the stone	intermediate
Grenat	208.2	round-oblate	yellow	medium red	yellow	absent	intermediate/late
Guglielmina	200.4	round	yellow	dark red	orange	weak	late
Kaweah	156.1	round	orange-yellow	medium red	yellow	under the skin and around the stone	late
Lara Star	152.2	round-oblate	yellow	dark red	yellow	under the skin and around the stone	intermediate
Lizbeth	148.1	round	yellow	dark red	yellow	weak	intermediate
Maria Marta	169.3	round	yellow	light red	yellow	around the stone	intermediate
Maria Silvia	218.6	round	yellow	medium red	orange yellow	weak	late
Padana	197.3	round-oblate	orange-yellow	light red	yellow	absent	late
Red Coast	198.7	round	yellow	dark red	yellow	around the stone	intermediate
Redhaven	160.5	round-elliptic	yellow	medium red	orange yellow	around the stone	intermediate
Red Valley	184.4	round	yellow	dark red	yellow	absent	intermediate
Rich Lady	149.2	round	orange-yellow	dark red	orange yellow	weak	intermediate
Rome Star	212.7	round	yellow	dark red	yellow	in the whole flesh	intermediate
Suncrest	191.5	round	greenish-yellow	medium red	yellow	around the stone	intermediate
Summer Rich	218.3	oblata	yellow	dark red	yellow	absent	intermediate
Symphonie	174.8	round	orange-yellow	medium red	yellow	around the stone	intermediate
Vistarich	203.2	round-oblate	cream-yellow	blackish red	yellow	in the whole flesh	intermediate
Zee Lady	215.7	round	yellow	dark red	yellow	around the stone	intermediate/late
Peach-percoca
Babygold 7	170.1	round	Orange yellow	orange red	yelow	absent	late
Babygold 9	173.3	elliptic	Orange yellow	orange red	Orange yellow	absent	late
Carson	196.8	round	yellow	pink red	yellow	absent	late
Cotogna del Poggio	196.8	round	Giallo verde	orange red	yellow	around the stone	late
White-flesh peaches
Greta	218.3	round	greenish-white	pink	white	In the whole flesh	intermediate
Maria Bianca	178.8	round	cream-green	light red	white	absent/weak	intermediate
Maria Regina	229.3	round	greenish-white	pink red	greenish-white	In the whole flesh	intermediate
Rosa del West	207.2	round	cream-white	light red	white	absent	intermediate
Michelini	190.3	round	cream-white	medium red	white	around the stone	late
Tardivo Zuliani	230.4	round	greenish-white	dark red	white	absent	late
Yellow-flesh nectarines
Alitop	204.5	round-oblung	greenish-yellow	medium red	yellow	In the whole flesh	intermediate
Alma	221.5	round	light yellow	dark red	yellow	absent	late
Amiga	194.7	round-oblung	yellow	dark red	orange yellow	weak	intermediate
August Red	221.2	ellittic	yellow	dark red	yellow	In the whole flesh	late
Antares	188.7	round	yellow	red-yellow	yellow	absent	intermediate
Big Top	161.1	round	yellow	dark red	yellow	absent	early
Claudia	170.1	round	yellow	medium red	yellow	weak	intermediate
Diamond Ray	193.2	ovate	yellow	medium red	orang yellow	absent	intermediate
Diamond Princess	174.5	oblate	yellow	red-yellow	yellow	In the whole flesh	intermediate
Fire Top	145	ovate	yellow	dark red	yellow	absent	intermediate
Gioia	171.2	round	yellow	dark red	yellow	In the whole flesh	intermediate
Guerriera	154.7	ovate	greenish-yellow	deak red	yellow	In the whole flesh	intermediate/late
Honey Kist	158.8	round	yellow	dark red	yellow	absent	intermediate
Honey Royale	183.2	elliptic	light yellow	dark red	yellow	weak n the flesh	intermediate
Indipendence	171.6	ovate	yellow	blackish red	yellow	In the whole flesh	intermediate
Lady Erika	183.2	round-oblung	yellow	medium red	yellow	around the stone	late
Gianna Laura Dolce	200.7	round	yellow	orange red	yellow	around the stone	late
Lady Star	199.5	round	yellow	medium red	yellow	weak n the flesh	intermediate
Licinia	189.2	oblate	yellow	dark red	yellow	weak	intermediate
Maeba Top	166.1	round	yellow	medium red	yellow	In the flesh and around the stone	intermediate
Maria Aurelia	179.8	round-oblung	yellow	medium red	yellow	in the whole flesh	intermediate
Maria Camilla	164.5	round	light yellow	medium red	yellow	weak	intermediate
Maria Carla	168.2	round	green	medium red	yellow	absent	intermediate
Maria Dolce	166.1	roumd	light yellow	dark red	yellow	absent	late
Maria Dorata	124.5	round	yellow	absent	yellow	absent	intermediate
Maria Laura	158.6	elliptc	greenish-white	dark red	yellow	In the whole flesh	intermediate
Max	201.2	ovate	light yellow	dark red	yellow	around the stone	intermediate
Morsiani 60	198.5	round	light yellow	medium red	yellow	In the whole flesh	late
Morsiani 51	165.8	round	light yellow	medium red	yellow	around the stone	late
Nectaross	195.7	ovate	yellow	medium red	yellow	absent	intermediate/late
Orion	253.7	ovate	yellow	Blackish red	yellow	absent	intermediate
Red Jewel	180.6	round	Orange yellow	dark red	yellow	around the stone	intermediate
Silvana	181.4	ovate	light yellow	medium red	yellow	weak	intermediate/late
Spring Bright	142.1	round-elliptic	orange yellow	medium red	yellow	weak n the flesh	intermediate
Spring Red	172.1	round	light yellow	dark red	yellow	weak	intermediate
Star Bright	168.4	round	yellow	medium red	orange yellow	absent	intermediate
Stark Redgold	200.3	round	yellow	medium red	yellow	around the stone	intermediate/late
Summer Grand	143.6	ruond	light yellow	dark red	Light yellow	around the stone	intermediate
Superior Super Star	171.8	round	yellow	medium red	yellow	weak	intermediate
Sweet Lady	230.8	elliptic	yellow	orange red	yellow	weak	late
Sweet Red	187.7	round	light yellow	dark red	yellow	weak in the flesh	late
Vega	189.9	round	ream-white	orange red	light yellow	around the stone	intermediate
Venus	225.4	ovate	greenish-white	medium red	yellow	In the whole flesh	intermediate
Weinberger	212.9	round	yellow	medium red	yellow	weak n the flesh	intermediate
White-flesh nectarines
Maria Anna	212.9	round	greenish-white	dark red	white	weak	late
Caldesi 2000	188.6	ovate	greenish-yellow	medium red	white	weak n the flesh	early
Caldesi 2010	132.8	round-ovate	greenish-white	dark red	white	under the skin and around the stone	late
Caldesi 2020	181	round	greenish-white	dark red	white	around the stone	late
Maria Linda	128.7	round-oblung	white	blackish red	white	under the skin	early
Silver Giant	180.5	elliptic	greenish-white	medium red	white	In the whole flesh	intermediate/late
Silver Star	180.3	elliptic	greenish-white	dark red	white	In the whole flesh	intermediate
Silver Ray	155.8	elliptic	grren	pink red	white	weak n the flesh	intermediate
